# Supplementary material for: Deviating from the Recommended Torque on Set Screws Can Reduce the Stability and Fatigue Life of Pedicle Screw Fixation Devices
Source: Medicina (Kaunas). 2022 Jun 15;58(6):808. doi: 10.3390/medicina58060808 (PMC9228452; doi:10.3390/medicina58060808)
Supplement: Supplementary file 1 [file medicina-58-00808-s001.zip]

Archive with 1 entries (1 files):
- medicina-1745136-supplementary.pdf
